# Supplementary material for: Designing three-level cluster randomized trials to assess treatment effect heterogeneity
Source: Biostatistics. 2022 Jul 21;24(4):833–49. doi: 10.1093/biostatistics/kxac026 (PMC10583727; doi:10.1093/biostatistics/kxac026)
Supplement: kxac026_Supplementary_Data [file kxac026_supplementary_data.zip]

Archive with 4 entries (4 files):
- biosts-22066-File008.pdf
- biosts-22066-File001.cls
- biosts-22066-File002.bst
- biosts-22066-File003.bib
