# Supplementary material for: Designing three-level cluster randomized trials to assess treatment effect heterogeneity
Source: Biostatistics. 2022 Jul 21;24(4):833–49. doi: 10.1093/biostatistics/kxac026 (PMC10583727; doi:10.1093/biostatistics/kxac026)
Supplement: kxac026_Supplementary_Data [file kxac026_supplementary_data.zip › biosts-22066-File003.bib]

 
% B
@article{bhasin2018strategies,
  title={Strategies to Reduce Injuries and Develop Confidence in Elders (STRIDE): a cluster-randomized pragmatic trial of a multifactorial fall injury prevention strategy: design and methods},
  author={Bhasin, Shalender and Gill, Thomas M and Reuben, David B and Latham, Nancy K and Gurwitz, Jerry H and Dykes, Patricia and others},
  journal={The Journals of Gerontology: Series A},
  volume={73},
  number={8},
  pages={1053--1061},
  year={2018},
  publisher={Oxford University Press US}
}
@article{wang2013detecting,
  title={Detecting moderator effects using subgroup analyses},
  author={Wang, R. and Ware, J.},
  journal={Prevention science},
  volume={14},
  number={2},
  pages={111--120},
  year={2013},
  publisher={Springer}
}
@article{begg2003separation,
  title={Separation of individual-level and cluster-level covariate effects in regression analysis of correlated data},
  author={Begg, Melissa D and Parides, Michael K},
  journal={Statistics in Medicine},
  volume={22},
  number={16},
  pages={2591--2602},
  year={2003},
  publisher={Wiley Online Library}
}
@article{bhasin2020randomized,
  title={A randomized trial of a multifactorial strategy to prevent serious fall injuries},
  author={Bhasin, Shalender and Gill, Thomas M and Reuben, David B and Latham, Nancy K and Ganz, David A and Greene, Erich J and Dziura, James and Basaria, Shehzad and Gurwitz, Jerry H and Dykes, Patricia C and others},
  journal={New England Journal of Medicine},
  volume={383},
  number={2},
  pages={129--140},
  year={2020},
  publisher={Mass Medical Soc}
}
@article{brookes2004subgroup,
  title={Subgroup analyses in randomized trials: risks of subgroup-specific analyses;: power and sample size for the interaction test},
  author={Brookes, S. and Whitely, E. and Egger, M. and others},
  journal={Journal of Clinical Epidemiology},
  volume={57},
  number={3},
  pages={229--236},
  year={2004},
  publisher={Elsevier}
}

 
% C 
@article{cunningham2016design,
  title={Design effects for sample size computation in three-level designs},
  author={Cunningham, T. and Johnson, R.},
  journal={Statistical Methods in Medical Research},
  volume={25},
  number={2},
  pages={505--519},
  year={2016},
  publisher={SAGE Publications Sage UK: London, England}
}
@article{cook2016statistical,
  title={Statistical lessons learned for designing cluster randomized pragmatic clinical trials from the NIH Health Care Systems Collaboratory Biostatistics and Design Core},
  author={Cook, A. and Delong, E. and Murray, D. and others},
  journal={Clinical Trials},
  volume={13},
  number={5},
  pages={504--512},
  year={2016},
  publisher={SAGE Publications Sage UK: London, England}
}

% D
@article{Dong2018,
  title={Power analyses for moderator effects in three-level cluster randomized trials},
  author={Dong, N. and Kelcey, B. and Spybrook, J.},
  journal={The Journal of Experimental Education},
  volume={86},
  number={3},
  pages={489--514},
  year={2018}
}


% F
@article{fazzari2014sample,
  title={Sample size determination for three-level randomized clinical trials with randomization at the first or second level},
  author={Fazzari, Melissa J and Kim, Mimi Y and Heo, Moonseong},
  journal={Journal of Biopharmaceutical Statistics},
  volume={24},
  number={3},
  pages={579--599},
  year={2014},
  publisher={Taylor \& Francis}
}

% G
@article{gill2021effect,
  title={Effect of a Multifactorial Fall Injury Prevention Intervention on Patient Well-Being: The STRIDE Study},
  author={Gill, T. and Bhasin, S. and Reuben, D. and others},
  journal={Journal of the American Geriatrics Society},
  volume={69},
  number={1},
  pages={173--179},
  year={2021},
  publisher={Wiley Online Library}
}

% H
@article{heo2008statistical,
  title={Statistical power and sample size requirements for three level hierarchical cluster randomized trials},
  author={Heo, M. and Leon, A.},
  journal={Biometrics},
  volume={64},
  number={4},
  pages={1256--1262},
  year={2008},
  publisher={Wiley Online Library}
}
@article{harrison2004sample,
  title={Sample size and power calculations using the noncentral t-distribution},
  author={Harrison, David A and Brady, Anthony R},
  journal={The Stata Journal},
  volume={4},
  number={2},
  pages={142--153},
  year={2004},
  publisher={SAGE Publications Sage CA: Los Angeles, CA}
}


% J
@article{jukes2017improving,
  title={Improving literacy instruction in Kenya through teacher professional development and text messages support: A cluster randomized trial},
  author={Jukes, M. and Turner, E. and Dubeck, M. and others},
  journal={Journal of Research on Educational Effectiveness},
  volume={10},
  number={3},
  pages={449--481},
  year={2017},
  publisher={Taylor \& Francis}
}

% L
@article{liu2020,
  title={Sample size calculation in three-level cluster randomized trials using generalized estimating equation models},
  author={Liu, Jingxia and Colditz, Graham A},
  journal={Statistics in Medicine},
  year={2020},
  volume={39},
  number={24},
  pages={3347--3372},
  publisher={Wiley Online Library}
}
@article{li2015comparing,
  title={Comparing denominator degrees of freedom approximations for the generalized linear mixed model in analyzing binary outcome in small sample cluster-randomized trials},
  author={Li, Peng and Redden, David T},
  journal={BMC Medical Research Methodology},
  volume={15},
  number={1},
  pages={1--12},
  year={2015},
  publisher={BioMed Central}
}
@article{li2016evaluation,
  title={An evaluation of constrained randomization for the design and analysis of group-randomized trials},
  author={Li, F. and Lokhnygina, Y. and Murray, D. and others},
  journal={Statistics in Medicine},
  volume={35},
  number={10},
  pages={1565--1579},
  year={2016},
  publisher={Wiley Online Library}
}
@article{li2017evaluation,
  title={An evaluation of constrained randomization for the design and analysis of group-randomized trials with binary outcomes},
  author={Li, F. and Turner, E. and Heagerty, P. and others},
  journal={Statistics in Medicine},
  volume={36},
  number={24},
  pages={3791--3806},
  year={2017},
  publisher={Wiley Online Library}
}
@article{li2018samplesize,
author={Li,F. and Turner,E. and Preisser,J.},
year={2018},
title={Sample size determination for GEE analyses of stepped wedge cluster randomized trials},
journal={Biometrics},
volume={74},
number={4},
pages={1450-1458},
isbn={0006-341X}
}
@article{lin2013agnostic,
  title={Agnostic notes on regression adjustments to experimental data: Reexamining Freedman's critique},
  author={Lin, Winston},
  journal={The Annals of Applied Statistics},
  volume={7},
  number={1},
  pages={295--318},
  year={2013},
  publisher={Institute of Mathematical Statistics}
}

% M
@article{murray2003methods,
  title={Methods to reduce the impact of intraclass correlation in group-randomized trials},
  author={Murray, D. and Blitstein, J.},
  journal={Evaluation Review},
  volume={27},
  number={1},
  pages={79--103},
  year={2003},
  publisher={Sage Publications}
}

% P
@book{pinheiro2006mixed,
  title={Mixed-effects models in S and S-PLUS},
  author={Pinheiro, J. and Bates, D.},
  year={2006},
  publisher={Springer science \& business media}
}
@article{preisser2007importance,
  title={The importance and role of intracluster correlations in planning cluster trials},
  author={Preisser, John S and Reboussin, Beth A and Song, Eun-Young and Wolfson, Mark},
  journal={Epidemiology (Cambridge, Mass.)},
  volume={18},
  number={5},
  pages={552},
  year={2007},
  publisher={NIH Public Access}
}


% R
@article{Raudenbush1997,
  title={Statistical analysis and optimal design for cluster randomized trials.},
  author={Raudenbush, S.},
  journal={Psychological Methods},
  volume={2},
  number={2},
  pages={173},
  year={1997}
}


% S
@article{shieh2009detecting,
  title={Detecting interaction effects in moderated multiple regression with continuous variables power and sample size considerations},
  author={Shieh, G.},
  journal={Organizational Research Methods},
  volume={12},
  number={3},
  pages={510--528},
  year={2009},
  publisher={Sage Publications Sage CA: Los Angeles, CA}
}
@article{Starks2019,
  title={Assessing heterogeneity of treatment effect analyses in health-related cluster randomized trials: A systematic review},
  author={Starks, M. and Sanders, G. and Coeytaux, R. and others},
  journal={PloS One},
  volume={14},
  number={8},
  pages={e0219894},
  year={2019}
}
@article{Spybrook2016,
  title={Power for detecting treatment by moderator effects in two-and three-level cluster randomized trials},
  author={Spybrook, Jessaca and Kelcey, Benjamin and Dong, Nianbo},
  journal={Journal of Educational and Behavioral Statistics},
  volume={41},
  number={6},
  pages={605--627},
  year={2016}
}
@article{seaman2014review,
  title={Review of methods for handling confounding by cluster and informative cluster size in clustered data},
  author={Seaman, Shaun and Pavlou, Menelaos and Copas, Andrew},
  journal={Statistics in Medicine},
  volume={33},
  number={30},
  pages={5371--5387},
  year={2014},
  publisher={Wiley Online Library}
}
% T
@article{Turner2017a,
author = {Turner, Elizabeth L. and Li, Fan and Gallis, John A. and Prague, Melanie and Murray, David M.},
journal = {American Journal of Public Health},
number = {6},
pages = {907--915},
pmid = {28426295},
title = {{Review of recent methodological developments in group-randomized trials: part 1--design}},
volume = {107},
year = {2017},
}
@article{teerenstra2010sample,
  title={Sample size considerations for GEE analyses of three-level cluster randomized trials},
  author={Teerenstra, S. and Lu, B. and Preisser, J. and others},
  journal={Biometrics},
  volume={66},
  number={4},
  pages={1230--1237},
  year={2010},
  publisher={Wiley Online Library}
}
@article{Tong2021,
  title={Accounting for unequal cluster sizes in designing cluster randomized trials to detect treatment effect heterogeneity},
  author={Tong, G. and Esserman, D. and Li, F.},
  journal={Statistics in Medicine},
  pages={Early View},
  year={2021}
}

% Y
@article{yang2001efficiency,
  title={Efficiency study of estimators for a treatment effect in a pretest--posttest trial},
  author={Yang, L. and Tsiatis, A.},
  journal={The American Statistician},
  volume={55},
  number={4},
  pages={314--321},
  year={2001},
  publisher={Taylor \& Francis}
}
@article{yang2020sample,
  title={Sample size requirements for detecting treatment effect heterogeneity in cluster randomized trials},
  author={Yang, S. and Li, F. and Starks, M. and others},
  journal={Statistics in Medicine},
  volume={39},
  number={28},
  pages={4218--4237},
  year={2020},
  publisher={Wiley Online Library}
}
